# Supplementary material for: Birooted Mandibular Canine: A Systematic Review and Meta-Analysis
Source: J Clin Med. 2026 Apr 28;15(9):3381. doi: 10.3390/jcm15093381 (PMC13163239; doi:10.3390/jcm15093381)
Supplement: Supplementary file 1 [file jcm-15-03381-s001.zip]

Archive with 2 entries (2 files):
- PRISMA 2020 abstract checklist.pdf
- PRISMA 2020 checklist.pdf
